# Supplementary material for: APN Inhibitor Bestatin Induces MM Cell Differentiation Through the CD79B/BTK/STAT3 Pathway
Source: Cells. 2026 May 21;15(10):949. doi: 10.3390/cells15100949 (PMC13204620; doi:10.3390/cells15100949)
Supplement: Supplementary file 1 [file cells-15-00949-s001.zip]

Archive with 9 entries (9 files):
- Describtion.pdf
- Supplementary Figure S1.jpg
- Supplementary Figure S2.jpg
- Supplementary Figure S3.jpg
- Supplementary Figure S4.jpg
- Supplementary Figure S5.jpg
- Supplementary Table S1.xlsx
- Supplementary Table S2.xlsx
- Supplementary Table S3.xlsx
