# Supplementary material for: APN Inhibitor Bestatin Induces MM Cell Differentiation Through the CD79B/BTK/STAT3 Pathway
Source: Cells. 2026 May 21;15(10):949. doi: 10.3390/cells15100949 (PMC13204620; doi:10.3390/cells15100949)
Supplement: Supplementary file 1 [file cells-15-00949-s001.zip › Supplementary Table S1.xlsx]

## Sheet: Sheet1
				Correlation plot - APN transcription factor
				transcription factor	Pearson	P value
				AHR	0.092	0.498
				BACH2	-0.34	0.01
				BATF	0.286	0.032
				BATF3	0.198	0.144
				BCL6	-0.216	0.11
				CEBPB	-0.027	0.844
				ETS1	0.187	0.166
				FOS	0.301	0.024
				FOXO3	-0.008	0.951
				HHEX	-0.214	0.113
				IRF4	0.015	0.915
				MAF	0.185	0.171
				MITF	0.323	0.015
				MSC	0.351	0.008
				FOSL1	0.402	0.002
				FOSL2	0.493	<0.001
				POU2AF1	-0.251	0.062
				PRDM1	0.112	0.41
				REL	-0.226	0.094
				RELA	-0.108	0.426
				SPIB	-0.192	0.156
				SREBF2	-0.117	0.389
				MYC	0.146	0.283
				PAX5	-0.344	0.009
				XBP1	0.234	0.082
				ZBTB20	-0.499	<0.001
				STAT3	-0.151	0.266
