# Supplementary material for: APN Inhibitor Bestatin Induces MM Cell Differentiation Through the CD79B/BTK/STAT3 Pathway
Source: Cells. 2026 May 21;15(10):949. doi: 10.3390/cells15100949 (PMC13204620; doi:10.3390/cells15100949)
Supplement: Supplementary file 1 [file cells-15-00949-s001.zip › Supplementary Table S2.xlsx]

## Sheet: Sheet1
	Correlation plot - CD79B transcription factor
	transcription factor	Pearson	P value
	BATF	0.309	0.02
	BATF3	-0.237	0.079
	BCL6	0.182	0.179
	CEBPB	-0.532	<0.001
	ETS1	0.127	0.353
	FOS	-0.675	<0.001
	AHR	0.092	0.498
	BACH2	0.534	<0.001
	FOXO3	-0.498	<0.001
	HHEX	0.6	<0.001
	IRF4	-0.622	<0.001
	MAF	-0.408	0.002
	MITF	-0.405	0.002
	MSC	-0.146	0.285
	FOSL1	-0.302	0.024
	FOSL2	-0.498	<0.001
	PAX5	0.835	<0.001
	POU2AF1	0.304	0.023
	PRDM1	-0.747	<0.001
	REL	0.662	<0.001
	RELA	-0.081	0.552
	SPIB	0.84	<0.001
	SREBF2	-0.196	0.148
	MYC	-0.305	0.022
	ZBTB20	0.519	<0.001
	STAT3	-0.181	0.183
	XBP1	-0.528	<0.001
