# Supplementary material for: APN Inhibitor Bestatin Induces MM Cell Differentiation Through the CD79B/BTK/STAT3 Pathway
Source: Cells. 2026 May 21;15(10):949. doi: 10.3390/cells15100949 (PMC13204620; doi:10.3390/cells15100949)
Supplement: Supplementary file 1 [file cells-15-00949-s001.zip › Supplementary Table S3.xlsx]

## Sheet: Sheet1
		Table 3 Preparation of Click Reaction Mixture
		Component	Volume（μL）
		Click Reaction Buffer	440
		CuSO₄	10
		Biotin Azide	1
		Click Additive Solution	50
